# Supplementary material for: MiR-139 Modulates Cancer Stem Cell Function of Human Breast Cancer through Targeting CXCR4
Source: Cancers (Basel). 2021 May 25;13(11):2582. doi: 10.3390/cancers13112582 (PMC8198393; doi:10.3390/cancers13112582)
Supplement: Supplementary file 1 [file cancers-13-02582-s001.zip]

Archive with 3 entries (2 files):
- XML-suppl/
- XML-suppl/Original Images for Blots.pdf
- XML-suppl/Supplementary Materials.pdf
